# Supplementary material for: Metabolomic Analysis of Stephania tetrandra–Astragalus membranaceus Herbal Pair-Improving Nephrotic Syndrome Identifies Activation of IL-13/STAT6 Signaling Pathway
Source: Pharmaceuticals (Basel). 2023 Jan 8;16(1):88. doi: 10.3390/ph16010088 (PMC9863900; doi:10.3390/ph16010088)
Supplement: Supplementary file 1 [file pharmaceuticals-16-00088-s001.zip]

Archive with 1 entries (1 files):
- pharmaceuticals-2098627-Supplementary.pdf
